# Supplementary material for: Explore with Me: Peer Observation Decreases Risk-Taking but Increases Exploration Tendencies across Adolescence
Source: J Youth Adolesc. 2022 May 9;51(9):1693–707. doi: 10.1007/s10964-022-01608-2 (PMC9279204; doi:10.1007/s10964-022-01608-2)
Supplement: Supplementary file 1 — Supplementary Information [file 10964_2022_1608_MOESM1_ESM.tex]

% Options for packages loaded elsewhere
\PassOptionsToPackage{unicode}{hyperref}
\PassOptionsToPackage{hyphens}{url}
%
\documentclass[
  english,
  doc,mask]{apa6}
\usepackage{amsmath,amssymb}
\usepackage{lmodern}
\usepackage{ifxetex,ifluatex}
\ifnum 0\ifxetex 1\fi\ifluatex 1\fi=0 % if pdftex
  \usepackage[T1]{fontenc}
  \usepackage[utf8]{inputenc}
  \usepackage{textcomp} % provide euro and other symbols
\else % if luatex or xetex
  \usepackage{unicode-math}
  \defaultfontfeatures{Scale=MatchLowercase}
  \defaultfontfeatures[\rmfamily]{Ligatures=TeX,Scale=1}
\fi
% Use upquote if available, for straight quotes in verbatim environments
\IfFileExists{upquote.sty}{\usepackage{upquote}}{}
\IfFileExists{microtype.sty}{% use microtype if available
  \usepackage[]{microtype}
  \UseMicrotypeSet[protrusion]{basicmath} % disable protrusion for tt fonts
}{}
\makeatletter
\@ifundefined{KOMAClassName}{% if non-KOMA class
  \IfFileExists{parskip.sty}{%
    \usepackage{parskip}
  }{% else
    \setlength{\parindent}{0pt}
    \setlength{\parskip}{6pt plus 2pt minus 1pt}}
}{% if KOMA class
  \KOMAoptions{parskip=half}}
\makeatother
\usepackage{xcolor}
\IfFileExists{xurl.sty}{\usepackage{xurl}}{} % add URL line breaks if available
\IfFileExists{bookmark.sty}{\usepackage{bookmark}}{\usepackage{hyperref}}
\hypersetup{
  pdftitle={Supplementary Material - Explore with Me: Peer Observation Decreases Risk-Taking but Increases Exploration Tendencies across Adolescence},
  pdfauthor={Corinna Lorenz},
  pdflang={en-EN},
  hidelinks,
  pdfcreator={LaTeX via pandoc}}
\urlstyle{same} % disable monospaced font for URLs
\usepackage{graphicx}
\makeatletter
\def\maxwidth{\ifdim\Gin@nat@width>\linewidth\linewidth\else\Gin@nat@width\fi}
\def\maxheight{\ifdim\Gin@nat@height>\textheight\textheight\else\Gin@nat@height\fi}
\makeatother
% Scale images if necessary, so that they will not overflow the page
% margins by default, and it is still possible to overwrite the defaults
% using explicit options in \includegraphics[width, height, ...]{}
\setkeys{Gin}{width=\maxwidth,height=\maxheight,keepaspectratio}
% Set default figure placement to htbp
\makeatletter
\def\fps@figure{htbp}
\makeatother
\setlength{\emergencystretch}{3em} % prevent overfull lines
\providecommand{\tightlist}{%
  \setlength{\itemsep}{0pt}\setlength{\parskip}{0pt}}
\setcounter{secnumdepth}{-\maxdimen} % remove section numbering
% Make \paragraph and \subparagraph free-standing
\ifx\paragraph\undefined\else
  \let\oldparagraph\paragraph
  \renewcommand{\paragraph}[1]{\oldparagraph{#1}\mbox{}}
\fi
\ifx\subparagraph\undefined\else
  \let\oldsubparagraph\subparagraph
  \renewcommand{\subparagraph}[1]{\oldsubparagraph{#1}\mbox{}}
\fi
% Manuscript styling
\usepackage{upgreek}
\captionsetup{font=singlespacing,justification=justified}

% Table formatting
\usepackage{longtable}
\usepackage{lscape}
% \usepackage[counterclockwise]{rotating}   % Landscape page setup for large tables
\usepackage{multirow}		% Table styling
\usepackage{tabularx}		% Control Column width
\usepackage[flushleft]{threeparttable}	% Allows for three part tables with a specified notes section
\usepackage{threeparttablex}            % Lets threeparttable work with longtable

% Create new environments so endfloat can handle them
% \newenvironment{ltable}
%   {\begin{landscape}\centering\begin{threeparttable}}
%   {\end{threeparttable}\end{landscape}}
\newenvironment{lltable}{\begin{landscape}\centering\begin{ThreePartTable}}{\end{ThreePartTable}\end{landscape}}

% Enables adjusting longtable caption width to table width
% Solution found at http://golatex.de/longtable-mit-caption-so-breit-wie-die-tabelle-t15767.html
\makeatletter
\newcommand\LastLTentrywidth{1em}
\newlength\longtablewidth
\setlength{\longtablewidth}{1in}
\newcommand{\getlongtablewidth}{\begingroup \ifcsname LT@\roman{LT@tables}\endcsname \global\longtablewidth=0pt \renewcommand{\LT@entry}[2]{\global\advance\longtablewidth by ##2\relax\gdef\LastLTentrywidth{##2}}\@nameuse{LT@\roman{LT@tables}} \fi \endgroup}

% \setlength{\parindent}{0.5in}
% \setlength{\parskip}{0pt plus 0pt minus 0pt}

% \usepackage{etoolbox}
\makeatletter
\patchcmd{\HyOrg@maketitle}
  {\section{\normalfont\normalsize\abstractname}}
  {\section*{\normalfont\normalsize\abstractname}}
  {}{\typeout{Failed to patch abstract.}}
\patchcmd{\HyOrg@maketitle}
  {\section{\protect\normalfont{\@title}}}
  {\section*{\protect\normalfont{\@title}}}
  {}{\typeout{Failed to patch title.}}
\makeatother
\shorttitle{Supplement}
\usepackage{csquotes}
\ifxetex
  % Load polyglossia as late as possible: uses bidi with RTL langages (e.g. Hebrew, Arabic)
  \usepackage{polyglossia}
  \setmainlanguage[]{english}
\else
  \usepackage[main=english]{babel}
% get rid of language-specific shorthands (see #6817):
\let\LanguageShortHands\languageshorthands
\def\languageshorthands#1{}
\fi
\ifluatex
  \usepackage{selnolig}  % disable illegal ligatures
\fi
\newlength{\cslhangindent}
\setlength{\cslhangindent}{1.5em}
\newlength{\csllabelwidth}
\setlength{\csllabelwidth}{3em}
\newenvironment{CSLReferences}[2] % #1 hanging-ident, #2 entry spacing
 {% don't indent paragraphs
  \setlength{\parindent}{0pt}
  % turn on hanging indent if param 1 is 1
  \ifodd #1 \everypar{\setlength{\hangindent}{\cslhangindent}}\ignorespaces\fi
  % set entry spacing
  \ifnum #2 > 0
  \setlength{\parskip}{#2\baselineskip}
  \fi
 }%
 {}
\usepackage{calc}
\newcommand{\CSLBlock}[1]{#1\hfill\break}
\newcommand{\CSLLeftMargin}[1]{\parbox[t]{\csllabelwidth}{#1}}
\newcommand{\CSLRightInline}[1]{\parbox[t]{\linewidth - \csllabelwidth}{#1}\break}
\newcommand{\CSLIndent}[1]{\hspace{\cslhangindent}#1}

\title{Supplementary Material - Explore with Me: Peer Observation Decreases Risk-Taking but Increases Exploration Tendencies across Adolescence}
\author{Corinna Lorenz\textsuperscript{}}
\date{}


\affiliation{\phantom{0}}

\begin{document}
\maketitle

\hypertarget{supplementary-material}{%
\section{Supplementary Material}\label{supplementary-material}}

\hypertarget{methods}{%
\subsection{Methods}\label{methods}}

\hypertarget{cognitive-test-battery}{%
\subsubsection{Cognitive test battery}\label{cognitive-test-battery}}

The Balloon Analogue Risk task used in this study was part of a test battery measuring cognitive control functioning and decision-making. The order of the task was the same for all participants. The test battery was conducted at one of three test points. At the other two test points, participants conducted two tasks testing cognitive control functioning while measuring their electroencephalogram.

\begin{enumerate}
\def\labelenumi{\arabic{enumi}.}
\tightlist
\item
  Digit Symbol (Salthouse, 1992)
\item
  Counting Span (adapted from Unsworth et al., 2005)
\item
  Letter Sequence (adapted from Heller \& Perleth, 2000)
\item
  \textbf{Balloon Analogue Risk Task (adapted from Lejuez et al., 2002)}
\item
  Go/ No Go Task (see Kray et al., 2020)
\item
  Verbal Knowledge (adapted from Heller \& Perleth, 2000)
\item
  Symmetry Span (Rummel et al., 2019; adapted from Unsworth et al., 2005)
\item
  Color Symbol (Salthouse, 1992)
\item
  AX-Continuous-Performance-Task (AX-CPT, see Schmitt et al., 2017)
\item
  Reading Span (Rummel et al., 2019; adapted from Unsworth et al., 2005)
\item
  Figure Sequence (adapted from Heller \& Perleth, 2000)
\item
  Stoplight Task (adapted from Chein et al., 2011)
\item
  Letter Digit (Salthouse, 1992)
\item
  Treasure Hunting Task (adapted from Levin et al., 2007)
\item
  Raven Progressive Matrices (shortened and adapted from Raven, 2003)
\end{enumerate}

\newpage

\hypertarget{compensation-procedure}{%
\subsubsection{Compensation procedure}\label{compensation-procedure}}

Participants were told that depending on their performance in the three decision-making tasks (BART, Stoplight, and Treasure Hunting Task) they would heighten their chance to receive a gift from a chest containing valuable gifts.
I.e., two chests were placed visible for the participants in the laboratory.
The two chests were labeled with one or three stars, respectively, to indicate the value of the contained gifts.
Participants were explicitly told that the chest that was labeled with one star would contain inferior gifts compared to the chest labeled with three stars.
At the end of the test battery (see section \emph{Cognitive test battery}), we ran a program that simulated to sum up the performance in the three decision-making tasks.
Unbeknownst to the participants, all subjects received feedback that they performed well enough to choose a gift from the more valuable three-star-box.
The chests contained small gifts, like notepads, pens, and toys.
The gifts were chosen to be appreciated by all age groups invited to take part in the study.
Please note that performance in the behavioral tasks did not increase or decrease the monetary compensation of 8 Euro per hour.

\newpage

\hypertarget{results}{%
\subsection{Results}\label{results}}

\begin{table}[htbp]
  \centering
  \caption{Estimated model fixed effects, confidence intervals, significance values, and model fit of the
linear regression on the prior belief in success (phi: $\phi$) in the BART.}
    \begin{tabular}{p{17.555em}lll}
    \toprule
    \toprule
    \multicolumn{1}{l}{} & \multicolumn{3}{p{15.835em}}{\textbf{Model linear age: phi}} \\
    \textit{Predictors} & \multicolumn{1}{p{4.39em}}{\textit{Estimates}} & \multicolumn{1}{p{7.89em}}{\textit{Conf.Int(95\%)}} & \multicolumn{1}{p{3.555em}}{\textit{p-Value}} \\
    \midrule
    (Intercept) & \multicolumn{1}{p{4.39em}}{0.98872} & \multicolumn{1}{p{7.89em}}{0.98820\mbox{--}0.98924} & \multicolumn{1}{p{3.555em}}{\textbf{<0.001}} \\
    Age   & \multicolumn{1}{p{4.39em}}{-0.00004} & \multicolumn{1}{p{7.89em}}{-0.01005\mbox{--}0.00996} & \multicolumn{1}{p{3.555em}}{0.993} \\
    Peer Observation [absent] & \multicolumn{1}{p{4.39em}}{-0.00031} & \multicolumn{1}{p{7.89em}}{-0.00080\mbox{--}0.00017} & \multicolumn{1}{p{3.555em}}{0.207} \\
    Gender [female] & \multicolumn{1}{p{4.39em}}{-0.00030} & \multicolumn{1}{p{7.89em}}{-0.00083\mbox{--}0.00023} & \multicolumn{1}{p{3.555em}}{0.268} \\
    RPI   & \multicolumn{1}{p{4.39em}}{0.00013} & \multicolumn{1}{p{7.89em}}{-0.00039\mbox{--}0.00065} & \multicolumn{1}{p{3.555em}}{0.622} \\
    Age * Peer Observation & \multicolumn{1}{p{4.39em}}{0.00096} & \multicolumn{1}{p{7.89em}}{-0.00840\mbox{--}0.01031} & \multicolumn{1}{p{3.555em}}{0.840} \\
    Age * Gender & \multicolumn{1}{p{4.39em}}{0.00580} & \multicolumn{1}{p{7.89em}}{-0.00421\mbox{--}0.01582} & \multicolumn{1}{p{3.555em}}{0.255} \\
    Peer Observation * Gender & \multicolumn{1}{p{4.39em}}{0.00012} & \multicolumn{1}{p{7.89em}}{-0.00038\mbox{--}0.00062} & \multicolumn{1}{p{3.555em}}{0.635} \\
    Peer Observation * RPI & \multicolumn{1}{p{4.39em}}{-0.00015} & \multicolumn{1}{p{7.89em}}{-0.00063\mbox{--}0.00034} & \multicolumn{1}{p{3.555em}}{0.554} \\
    Age * Peer Observation * Gender & \multicolumn{1}{p{4.39em}}{-0.00867} & \multicolumn{1}{p{7.89em}}{-0.01803\mbox{--}0.00069} & \multicolumn{1}{p{3.555em}}{0.069} \\
    \midrule
    ICC   & \multicolumn{3}{p{15.835em}}{0.07} \\
    N subjID & \multicolumn{3}{l}{184} \\
    \midrule
    Observations & \multicolumn{3}{l}{368} \\
    Marginal R2 / Conditional R2 & \multicolumn{3}{p{15.835em}}{0.025 / 0.091} \\
    \midrule
    \multicolumn{4}{p{33.39em}}{Note: Note: significant effects are highlighted in bold. p-values were estimated via the Satterthwaite approximations to degrees of freedom.} \\
    \end{tabular}%
  \label{tab:phi_table}%
\end{table}
\newpage

\begin{table}[htbp]
  \centering
  \caption{Estimated model fixed effects, confidence intervals, significance values, and model fit of the
linear regression on the updating rate of the prior belief in success (eta: $\eta$) in the BART.}
    \begin{tabular}{p{14.445em}lll}
    \toprule
    \toprule
    \multicolumn{1}{l}{} & \multicolumn{3}{p{16.165em}}{\textbf{Model linear age: eta}} \\
    \textit{Predictors} & \multicolumn{1}{p{4.445em}}{\textit{Estimates}} & \multicolumn{1}{p{8em}}{\textit{Conf.Int(95\%)}} & \multicolumn{1}{p{3.72em}}{\textit{p-Value}} \\
    \midrule
    (Intercept) & \multicolumn{1}{p{4.445em}}{0.00359} & \multicolumn{1}{p{8em}}{0.00324\mbox{--}0.00394} & \multicolumn{1}{p{3.72em}}{\textbf{<0.001}} \\
    Age   & \multicolumn{1}{p{4.445em}}{0.00011} & \multicolumn{1}{p{8em}}{-0.00024\mbox{--}0.00046} & \multicolumn{1}{p{3.72em}}{0.532} \\
    Peer Observation [absent] & \multicolumn{1}{p{4.445em}}{0.00034} & \multicolumn{1}{p{8em}}{-0.00001\mbox{--}0.00069} & \multicolumn{1}{p{3.72em}}{0.054} \\
    Gender [female] & \multicolumn{1}{p{4.445em}}{0.00023} & \multicolumn{1}{p{8em}}{-0.00012\mbox{--}0.00059} & \multicolumn{1}{p{3.72em}}{0.200} \\
    RPI   & \multicolumn{1}{p{4.445em}}{-0.00017} & \multicolumn{1}{p{8em}}{-0.00052\mbox{--}0.00018} & \multicolumn{1}{p{3.72em}}{0.339} \\
    Age * Peer Observation & \multicolumn{1}{p{4.445em}}{-0.00023} & \multicolumn{1}{p{8em}}{-0.00058\mbox{--}0.00012} & \multicolumn{1}{p{3.72em}}{0.193} \\
    Age * Gender & \multicolumn{1}{p{4.445em}}{-0.00019} & \multicolumn{1}{p{8em}}{-0.00054\mbox{--}0.00016} & \multicolumn{1}{p{3.72em}}{0.286} \\
    Peer Observation * Gender & \multicolumn{1}{p{4.445em}}{-0.00001} & \multicolumn{1}{p{8em}}{-0.00036\mbox{--}0.00035} & \multicolumn{1}{p{3.72em}}{0.973} \\
    Peer Observation * RPI & \multicolumn{1}{p{4.445em}}{0.00017} & \multicolumn{1}{p{8em}}{-0.00017\mbox{--}0.00052} & \multicolumn{1}{p{3.72em}}{0.324} \\
    Age * Peer Observation * Gender & \multicolumn{1}{p{4.445em}}{0.00013} & \multicolumn{1}{p{8em}}{-0.00022\mbox{--}0.00048} & \multicolumn{1}{p{3.72em}}{0.471} \\
    \midrule
    t00 subjID & \multicolumn{3}{p{16.165em}}{0.00} \\
    N subjID & \multicolumn{3}{l}{184} \\
    \midrule
    Observations & \multicolumn{3}{l}{368} \\
    Marginal R2 / Conditional R2 & \multicolumn{3}{p{16.165em}}{0.033 / NA} \\
    \midrule
    \multicolumn{4}{p{30.61em}}{Note: The model did not converge, suggesting a too low variability in the measure to calculate random effects even with the minimal random effects structure. Significant effects are highlighted in bold. p-values were estimated via the Satterthwaite approximations to degrees of freedom.} \\
    \end{tabular}%
  \label{tab:addlabel}%
\end{table}
\newpage

\begin{table}[htbp]
  \centering
  \caption{Estimated model fixed effects, confidence intervals, significance values, and model fit of the linear regression on risk-taking tendencies (gamma: $\gamma$) in the BART.}
    \begin{tabular}{p{13.835em}lll}
    \toprule
    \toprule
    \multicolumn{1}{l}{} & \multicolumn{3}{p{16.445em}}{\textbf{Model linear age: gamma}} \\
    \textit{Predictors} & \multicolumn{1}{p{5.39em}}{\textit{Estimates}} & \multicolumn{1}{p{5.665em}}{\textit{Conf.Int(95\%)}} & \multicolumn{1}{p{5.39em}}{\textit{p-Value}} \\
    \midrule
    (Intercept) & \multicolumn{1}{p{5.39em}}{0.501} & \multicolumn{1}{p{5.665em}}{0.465\mbox{--}0.537} & \multicolumn{1}{p{5.39em}}{\textbf{<0.001}} \\
    Age   & \multicolumn{1}{p{5.39em}}{-0.010} & \multicolumn{1}{p{5.665em}}{-0.046\mbox{--}0.026} & \multicolumn{1}{p{5.39em}}{0.581} \\
    Peer Observation [absent] & \multicolumn{1}{p{5.39em}}{0.018} & \multicolumn{1}{p{5.665em}}{0.002\mbox{--}0.034} & \multicolumn{1}{p{5.39em}}{\textbf{0.030}} \\
    Gender [female] & \multicolumn{1}{p{5.39em}}{-0.011} & \multicolumn{1}{p{5.665em}}{-0.047\mbox{--}0.025} & \multicolumn{1}{p{5.39em}}{0.542} \\
    RPI   & \multicolumn{1}{p{5.39em}}{-0.015} & \multicolumn{1}{p{5.665em}}{-0.050\mbox{--}0.021} & \multicolumn{1}{p{5.39em}}{0.411} \\
    Age * Peer Observation & \multicolumn{1}{p{5.39em}}{-0.012} & \multicolumn{1}{p{5.665em}}{-0.028\mbox{--}0.004} & \multicolumn{1}{p{5.39em}}{0.144} \\
    Age * Gender & \multicolumn{1}{p{5.39em}}{0.018} & \multicolumn{1}{p{5.665em}}{-0.017\mbox{--}0.054} & \multicolumn{1}{p{5.39em}}{0.313} \\
    Peer Observation * Gender & \multicolumn{1}{p{5.39em}}{0.007} & \multicolumn{1}{p{5.665em}}{-0.010\mbox{--}0.023} & \multicolumn{1}{p{5.39em}}{0.420} \\
    Peer Observation * RPI & \multicolumn{1}{p{5.39em}}{0.008} & \multicolumn{1}{p{5.665em}}{-0.008\mbox{--}0.024} & \multicolumn{1}{p{5.39em}}{0.350} \\
    Age * Peer Observation * Gender & \multicolumn{1}{p{5.39em}}{0.004} & \multicolumn{1}{p{5.665em}}{-0.012\mbox{--}0.020} & \multicolumn{1}{p{5.39em}}{0.625} \\
    \midrule
    ICC   & \multicolumn{3}{p{16.445em}}{0.65} \\
    N subjID & \multicolumn{3}{l}{184} \\
    \midrule
    Observations & \multicolumn{3}{l}{368} \\
    Marginal R2 / Conditional R2 & \multicolumn{3}{p{16.445em}}{0.021 / 0.661} \\
    \midrule
    \multicolumn{4}{p{30.28em}}{Note: significant effects are highlighted in bold. p-values were estimated via the Satterthwaite approximations to degrees of freedom.} \\
    \end{tabular}%
  \label{tab:addlabel}%
\end{table}
\newpage

\begin{table}[htbp]
  \centering
  \caption{Estimated model fixed effects, confidence intervals, significance values, and model fit of the linear regression on exploration tendencies (tau: $\tau$) in the BART.}
    \begin{tabular}{p{18.39em}lll}
    \toprule
    \toprule
    \multicolumn{1}{l}{} & \multicolumn{3}{p{16.5em}}{\textbf{Model quadratic age: tau}} \\
    \textit{Predictors} & \multicolumn{1}{p{5.39em}}{\textit{Estimates}} & \multicolumn{1}{p{5.72em}}{\textit{Conf.Int(95\%)}} & \multicolumn{1}{p{5.39em}}{\textit{p-Value}} \\
    \midrule
    (Intercept) & \multicolumn{1}{p{5.39em}}{0.24} & \multicolumn{1}{p{5.72em}}{0.21\mbox{--}0.27} & \multicolumn{1}{p{5.39em}}{\textbf{<0.001}} \\
    Age [linear] & \multicolumn{1}{p{5.39em}}{-0.72} & \multicolumn{1}{p{5.72em}}{-1.38\mbox{--}-0.07} & \multicolumn{1}{p{5.39em}}{\textbf{0.031}} \\
    Age [quadratic] & \multicolumn{1}{p{5.39em}}{0.72} & \multicolumn{1}{p{5.72em}}{0.08\mbox{--}1.37} & \multicolumn{1}{p{5.39em}}{\textbf{0.028}} \\
    Peer Observation [absent] & \multicolumn{1}{p{5.39em}}{-0.00} & \multicolumn{1}{p{5.72em}}{-0.03\mbox{--}0.02} & \multicolumn{1}{p{5.39em}}{0.868} \\
    Gender [female] & \multicolumn{1}{p{5.39em}}{0.03} & \multicolumn{1}{p{5.72em}}{-0.01\mbox{--}0.06} & \multicolumn{1}{p{5.39em}}{0.110} \\
    RPI   & \multicolumn{1}{p{5.39em}}{0.01} & \multicolumn{1}{p{5.72em}}{-0.03\mbox{--}0.04} & \multicolumn{1}{p{5.39em}}{0.688} \\
    Age [linear] * Peer Observation & \multicolumn{1}{p{5.39em}}{-0.55} & \multicolumn{1}{p{5.72em}}{-1.07\mbox{--}-0.04} & \multicolumn{1}{p{5.39em}}{\textbf{0.035}} \\
    Age [quadratic] * Peer Observation & \multicolumn{1}{p{5.39em}}{0.43} & \multicolumn{1}{p{5.72em}}{-0.08\mbox{--}0.93} & \multicolumn{1}{p{5.39em}}{0.098} \\
    Age [linear] * Gender & \multicolumn{1}{p{5.39em}}{-1.04} & \multicolumn{1}{p{5.72em}}{-1.70\mbox{--}-0.39} & \multicolumn{1}{p{5.39em}}{\textbf{0.002}} \\
    Age [quadratic] * Gender & \multicolumn{1}{p{5.39em}}{0.63} & \multicolumn{1}{p{5.72em}}{-0.01\mbox{--}1.27} & \multicolumn{1}{p{5.39em}}{0.054} \\
    Peer Observation * Gender & \multicolumn{1}{p{5.39em}}{0.01} & \multicolumn{1}{p{5.72em}}{-0.02\mbox{--}0.04} & \multicolumn{1}{p{5.39em}}{0.452} \\
    Peer Observation * RPI & \multicolumn{1}{p{5.39em}}{-0.00} & \multicolumn{1}{p{5.72em}}{-0.03\mbox{--}0.02} & \multicolumn{1}{p{5.39em}}{0.919} \\
    Age [linear] * Peer Observation * Gender & \multicolumn{1}{p{5.39em}}{-0.23} & \multicolumn{1}{p{5.72em}}{-0.75\mbox{--}0.28} & \multicolumn{1}{p{5.39em}}{0.378} \\
    Age [quadratic] * Peer Observation * Gender & \multicolumn{1}{p{5.39em}}{0.69} & \multicolumn{1}{p{5.72em}}{0.19\mbox{--}1.20} & \multicolumn{1}{p{5.39em}}{\textbf{0.007}} \\
    \midrule
    ICC   & \multicolumn{3}{p{16.5em}}{0.24} \\
    N subjID & \multicolumn{3}{l}{184} \\
    \midrule
    Observations & \multicolumn{3}{l}{368} \\
    Marginal R2 / Conditional R2 & \multicolumn{3}{p{16.5em}}{0.081 / 0.297} \\
    \midrule
    \multicolumn{4}{p{34.89em}}{Note: significant effects are highlighted in bold. p-values were estimated via the Satterthwaite approximations to degrees of freedom.} \\
    \end{tabular}%
  \label{tab:addlabel}%
\end{table}
\newpage

\hypertarget{refs}{}
\begin{CSLReferences}{1}{0}
\leavevmode\hypertarget{ref-Chein2011}{}%
Chein, J., Albert, D., O'Brien, L., Uckert, K., \& Steinberg, L. (2011). {Peers increase adolescent risk taking by enhancing activity in the brain's reward circuitry}. \emph{Developmental Science}, \emph{14}(2), F1--F10. \url{https://doi.org/10.1111/j.1467-7687.2010.01035.x}

\leavevmode\hypertarget{ref-Heller2000}{}%
Heller, K. A., \& Perleth, C. (2000). \emph{{KFT 4-12+ R. Kognitiver F{ä}higkeitstest f{ü}r 4. bis 12. Klassen, Revision}} (3., revidi). Beltz.

\leavevmode\hypertarget{ref-Kray2020a}{}%
Kray, J., Ritter, H., \& Müller, L. (2020). {The interplay between cognitive control and emotional processing in children and adolescents}. \emph{Journal of Experimental Child Psychology}, \emph{193}, 104795. \url{https://doi.org/10.1016/j.jecp.2019.104795}

\leavevmode\hypertarget{ref-Lejuez2002}{}%
Lejuez, C. W., Read, J. P., Kahler, C. W., Richards, J. B., Ramsey, S. E., Stuart, G. L., Strong, D. R., \& Brown, R. A. (2002). {Evaluation of a behavioral measure of risk taking: The Balloon Analogue Risk Task (BART).} \emph{Journal of Experimental Psychology: Applied}, \emph{8}(2), 75--84. \url{https://doi.org/10.1037/1076-898X.8.2.75}

\leavevmode\hypertarget{ref-Levin2007}{}%
Levin, I. P., Weller, J. A., Pederson, A., \& Harshman, L. (2007). {Age-related differences in adaptive decision making: Sensitivity to expected value in risky choice}. \emph{Judgment and Decision Making}, \emph{2}(4), 225--233. \url{http://journal.sjdm.org/7404/jdm7404.htm}

\leavevmode\hypertarget{ref-John2003}{}%
Raven, J. (2003). {Raven Progressive Matrices}. In \emph{Handbook of nonverbal assessment} (pp. 223--237). Springer US. \url{https://doi.org/10.1007/978-1-4615-0153-4_11}

\leavevmode\hypertarget{ref-Rummel2019}{}%
Rummel, J., Steindorf, L., Marevic, I., \& Danner, D. (2019). {A Validation Study of the German Complex-Span Tasks and Some General Considerations on Task Translation Procedures in Cognitive Psychology}. \emph{European Journal of Psychological Assessment}, \emph{35}(5), 725--736. \url{https://doi.org/10.1027/1015-5759/a000444}

\leavevmode\hypertarget{ref-Salthouse1992a}{}%
Salthouse, T. a. (1992). {What Do Adult Age Differences in the Digit Symbol Substitution Test Reflect?} \emph{Journal of Gerontology}, \emph{47}(3), P121--P128. \url{https://doi.org/10.1093/geronj/47.3.P121}

\leavevmode\hypertarget{ref-Schmitt2017}{}%
Schmitt, H., Kray, J., \& Ferdinand, N. K. (2017). {Does the Effort of Processing Potential Incentives Influence the Adaption of Context Updating in Older Adults?} \emph{Frontiers in Psychology}, \emph{8}(NOV). \url{https://doi.org/10.3389/fpsyg.2017.01969}

\leavevmode\hypertarget{ref-Unsworth2005}{}%
Unsworth, N., Heitz, R. P., Schrock, J. C., \& Engle, R. W. (2005). {An automated version of the operation span task.} \emph{Behavior Research Methods}, \emph{37}(3), 498--505. \url{https://doi.org/10.3758/BF03192720}

\end{CSLReferences}


\end{document}
