# Supplementary material for: Explore with Me: Peer Observation Decreases Risk-Taking but Increases Exploration Tendencies across Adolescence
Source: J Youth Adolesc. 2022 May 9;51(9):1693–707. doi: 10.1007/s10964-022-01608-2 (PMC9279204; doi:10.1007/s10964-022-01608-2)
Supplement: Supplementary file 2 — Appendix Revision [file 10964_2022_1608_MOESM2_ESM.tex]

% Options for packages loaded elsewhere
\PassOptionsToPackage{unicode}{hyperref}
\PassOptionsToPackage{hyphens}{url}
%
\documentclass[
  english,
  doc,mask]{apa6}
\usepackage{amsmath,amssymb}
\usepackage{lmodern}
\usepackage{ifxetex,ifluatex}
\ifnum 0\ifxetex 1\fi\ifluatex 1\fi=0 % if pdftex
  \usepackage[T1]{fontenc}
  \usepackage[utf8]{inputenc}
  \usepackage{textcomp} % provide euro and other symbols
\else % if luatex or xetex
  \usepackage{unicode-math}
  \defaultfontfeatures{Scale=MatchLowercase}
  \defaultfontfeatures[\rmfamily]{Ligatures=TeX,Scale=1}
\fi
% Use upquote if available, for straight quotes in verbatim environments
\IfFileExists{upquote.sty}{\usepackage{upquote}}{}
\IfFileExists{microtype.sty}{% use microtype if available
  \usepackage[]{microtype}
  \UseMicrotypeSet[protrusion]{basicmath} % disable protrusion for tt fonts
}{}
\makeatletter
\@ifundefined{KOMAClassName}{% if non-KOMA class
  \IfFileExists{parskip.sty}{%
    \usepackage{parskip}
  }{% else
    \setlength{\parindent}{0pt}
    \setlength{\parskip}{6pt plus 2pt minus 1pt}}
}{% if KOMA class
  \KOMAoptions{parskip=half}}
\makeatother
\usepackage{xcolor}
\IfFileExists{xurl.sty}{\usepackage{xurl}}{} % add URL line breaks if available
\IfFileExists{bookmark.sty}{\usepackage{bookmark}}{\usepackage{hyperref}}
\hypersetup{
  pdftitle={Explore with Me: Peer Observation Decreases Risk-Taking but Increases Exploration Tendencies across Adolescence},
  pdfauthor={Corinna Lorenz},
  pdflang={en-EN},
  hidelinks,
  pdfcreator={LaTeX via pandoc}}
\urlstyle{same} % disable monospaced font for URLs
\usepackage{graphicx}
\makeatletter
\def\maxwidth{\ifdim\Gin@nat@width>\linewidth\linewidth\else\Gin@nat@width\fi}
\def\maxheight{\ifdim\Gin@nat@height>\textheight\textheight\else\Gin@nat@height\fi}
\makeatother
% Scale images if necessary, so that they will not overflow the page
% margins by default, and it is still possible to overwrite the defaults
% using explicit options in \includegraphics[width, height, ...]{}
\setkeys{Gin}{width=\maxwidth,height=\maxheight,keepaspectratio}
% Set default figure placement to htbp
\makeatletter
\def\fps@figure{htbp}
\makeatother
\setlength{\emergencystretch}{3em} % prevent overfull lines
\providecommand{\tightlist}{%
  \setlength{\itemsep}{0pt}\setlength{\parskip}{0pt}}
\setcounter{secnumdepth}{-\maxdimen} % remove section numbering
% Make \paragraph and \subparagraph free-standing
\ifx\paragraph\undefined\else
  \let\oldparagraph\paragraph
  \renewcommand{\paragraph}[1]{\oldparagraph{#1}\mbox{}}
\fi
\ifx\subparagraph\undefined\else
  \let\oldsubparagraph\subparagraph
  \renewcommand{\subparagraph}[1]{\oldsubparagraph{#1}\mbox{}}
\fi
% Manuscript styling
\usepackage{upgreek}
\captionsetup{font=singlespacing,justification=justified}

% Table formatting
\usepackage{longtable}
\usepackage{lscape}
% \usepackage[counterclockwise]{rotating}   % Landscape page setup for large tables
\usepackage{multirow}		% Table styling
\usepackage{tabularx}		% Control Column width
\usepackage[flushleft]{threeparttable}	% Allows for three part tables with a specified notes section
\usepackage{threeparttablex}            % Lets threeparttable work with longtable

% Create new environments so endfloat can handle them
% \newenvironment{ltable}
%   {\begin{landscape}\centering\begin{threeparttable}}
%   {\end{threeparttable}\end{landscape}}
\newenvironment{lltable}{\begin{landscape}\centering\begin{ThreePartTable}}{\end{ThreePartTable}\end{landscape}}

% Enables adjusting longtable caption width to table width
% Solution found at http://golatex.de/longtable-mit-caption-so-breit-wie-die-tabelle-t15767.html
\makeatletter
\newcommand\LastLTentrywidth{1em}
\newlength\longtablewidth
\setlength{\longtablewidth}{1in}
\newcommand{\getlongtablewidth}{\begingroup \ifcsname LT@\roman{LT@tables}\endcsname \global\longtablewidth=0pt \renewcommand{\LT@entry}[2]{\global\advance\longtablewidth by ##2\relax\gdef\LastLTentrywidth{##2}}\@nameuse{LT@\roman{LT@tables}} \fi \endgroup}

% \setlength{\parindent}{0.5in}
% \setlength{\parskip}{0pt plus 0pt minus 0pt}

% \usepackage{etoolbox}
\makeatletter
\patchcmd{\HyOrg@maketitle}
  {\section{\normalfont\normalsize\abstractname}}
  {\section*{\normalfont\normalsize\abstractname}}
  {}{\typeout{Failed to patch abstract.}}
\patchcmd{\HyOrg@maketitle}
  {\section{\protect\normalfont{\@title}}}
  {\section*{\protect\normalfont{\@title}}}
  {}{\typeout{Failed to patch title.}}
\makeatother
\shorttitle{Appendix}
\usepackage{csquotes}
\ifxetex
  % Load polyglossia as late as possible: uses bidi with RTL langages (e.g. Hebrew, Arabic)
  \usepackage{polyglossia}
  \setmainlanguage[]{english}
\else
  \usepackage[main=english]{babel}
% get rid of language-specific shorthands (see #6817):
\let\LanguageShortHands\languageshorthands
\def\languageshorthands#1{}
\fi
\ifluatex
  \usepackage{selnolig}  % disable illegal ligatures
\fi
\newlength{\cslhangindent}
\setlength{\cslhangindent}{1.5em}
\newlength{\csllabelwidth}
\setlength{\csllabelwidth}{3em}
\newenvironment{CSLReferences}[2] % #1 hanging-ident, #2 entry spacing
 {% don't indent paragraphs
  \setlength{\parindent}{0pt}
  % turn on hanging indent if param 1 is 1
  \ifodd #1 \everypar{\setlength{\hangindent}{\cslhangindent}}\ignorespaces\fi
  % set entry spacing
  \ifnum #2 > 0
  \setlength{\parskip}{#2\baselineskip}
  \fi
 }%
 {}
\usepackage{calc}
\newcommand{\CSLBlock}[1]{#1\hfill\break}
\newcommand{\CSLLeftMargin}[1]{\parbox[t]{\csllabelwidth}{#1}}
\newcommand{\CSLRightInline}[1]{\parbox[t]{\linewidth - \csllabelwidth}{#1}\break}
\newcommand{\CSLIndent}[1]{\hspace{\cslhangindent}#1}

\title{Explore with Me: Peer Observation Decreases Risk-Taking but Increases Exploration Tendencies across Adolescence}
\author{Corinna Lorenz\textsuperscript{}}
\date{}


\affiliation{\phantom{0}}

\begin{document}
\maketitle

\hypertarget{payoff-of-the-number-of-pumps}{%
\section{Payoff of the number of pumps}\label{payoff-of-the-number-of-pumps}}


\begin{figure}
\centering
\includegraphics{Figure_appendix.png}
\caption{\label{fig:FigureB1}Payoff (in Euro) in the Balloon Analogue Risk Task (BART)
by the mean number of pumps within conditions in which adolescents conducted the task alone (circles)
and under the observation of a virtual peer (triangles).}
\end{figure}

\newpage

\hypertarget{number-of-pumps}{%
\section{Number of Pumps}\label{number-of-pumps}}

Following the recommendation of Bates et al. (2015), we conducted a principal components analysis of the random effects structure (intercept, Condition, Trial number, Previous outcome, Trial number by Condition, and Previous outcome by Condition).
The PCA did not indicate any overspecification of the random effects for subjects, so we will continue with a maximal model, per the recommendation of Barr et al. (2013).

\begin{verbatim}
 subjID
 Importance of components:
                          [,1]   [,2]    [,3]    [,4]    [,5]    [,6]
 Standard deviation     0.4079 0.1518 0.10342 0.09599 0.08443 0.05801
 Proportion of Variance 0.7569 0.1049 0.04865 0.04190 0.03242 0.01530
 Cumulative Proportion  0.7569 0.8617 0.91038 0.95228 0.98470 1.00000
\end{verbatim}

The full model included both contrasts for linear and quadratic age trends, to account for potential nonlinear effects of age, like a peak in general risk behavior or adjustment to peer observation in mid-adolescence.
A model comparison with a likelihood ratio test using the \emph{anova( )} function in R revealed that no metrics suggest the quadratic age term to be worth the additional model complexity \(\chi^2\) (8) = 11.56, \emph{p} = .172. Therefore, the final model reported was specified in the R syntax as:
\begin{equation}
  \begin{split}
Pumps = Condition * Age * (Trial + Outcome + Gender) + Condition * RPI \\ 
+ (1 + Condition * Trial + Condition * Outcome | Subject) 
  \end{split}
\end{equation}

\newpage

\hypertarget{computational-model}{%
\section{Computational model}\label{computational-model}}

First, the model is based on the assumption that participants update the belief about the probability that pumping a balloon has positive outcomes after each trial.
As such, the perceived probability that pumping the balloon in trial \(k\) will lead to increasing gains is constant during this trial.
However, the initial belief about the probabilities of positive outcomes is updated based on experiences made in each trial which is specified in the model as:
\begin{equation}
\rho_k^{burst} = 1 - \frac{\phi + \eta\sum_{i=0}^{k-1} n_i^{success}}{1+\eta\sum_{i=0}^{k-1}n_i^{pumps}} with  0 < \phi < 1, \eta > 0
\end{equation}

Here, \(\phi\) is defined as the participant's initial belief that pumping will not let the balloon burst and \(\eta\) is the updating rate of this belief (i.e.~learning from previous outcomes).
If \(\eta\) = 0, the participant's belief of the balloon to burst is not affected by previous outcomes.
In contrast, if \(\eta\) is large, participant's belief of the balloon to burst comes close to the probability of the balloon to burst based on previous trial outcomes in a fast manner.

Second, the model defines that participants decide the optimal number of pumps before each trial, whereby the optimal number of pumps in a given trial is specified in the model as:
\begin{equation}
v_k = \frac{-\gamma}{ln(1-p_k^{burst})} with \gamma \geq 0
\end{equation}

This function derives from the expected utility function, i.e.~the probability of the participant to pump the balloon in a given trial based on rewards given for each pump and the risk-taking propensity (\(\gamma\)).
Based on the optimal number of pumps the model calculates the probability of each pump in each trial, specified as:
\begin{equation}
p_{kl}^{pump} = \frac{1}{1+e^{\tau(l-v_k)}} with \tau \geq 0
\end{equation}

Here, \(\tau\) is the inverse temperature parameter of the choice rule that describes how deterministic or random a choice is.
The higher the value of parameter \(\tau\), the more participants base their decisions on decision option values (exploitation), i.e.~the less do participants explore decision options (exploration).

Subsequently, we modeled developmental differences in the effect of peer observation conditions and interactions with gender on parameters \(\phi\), \(\eta\), \(\gamma\), and \(\tau\).
That is, we investigated whether there are developmental differences in the influence of peer observation on choice behavior and whether such effects could be moderated by gender.
The full models included both, contrasts for linear and quadratic age trends, to account for potential nonlinear effects of age, like a peak in general risk behavior or adjustment to peer observation in mid-adolescence.
Furthermore, we included a possible interaction between condition and RPI scores on the model parameters.
The intercept was allowed to vary across subjects.
A model comparison with a likelihood ratio test using the \emph{anova( )} function in R revealed that metrics suggest the quadratic age term to be worth the additional model complexity only for the tau analysis, \(\chi^2\) (4) = 17.76, \emph{p} = .001, but no other parameter (all \emph{p}'s \(\geq\) 0.521). Therefore, the final models reported were specified in the R syntax as:

\begin{equation}
  \begin{split}
\phi / \eta / \gamma = Condition * Age * Gender + Condition * RPI \\
+ (1 | Subject) 
  \end{split}
\end{equation}

\begin{equation}
  \begin{split}
\tau = Condition * (Age + Age^2) *  Gender + Condition * RPI \\
+ (1 | Subject) 
  \end{split}
\end{equation}

\emph{Note}: The linear mixed model predicting the updating rate of the prior belief in success (\(\eta\)) did not converge, suggesting a too low variability in the measure to calculate random effects even with the minimal random effects structure.

\newpage

\hypertarget{refs}{}
\begin{CSLReferences}{1}{0}
\leavevmode\hypertarget{ref-Barr2013}{}%
Barr, D. J., Levy, R., Scheepers, C., \& Tily, H. J. (2013). {Random effects structure for confirmatory hypothesis testing: Keep it maximal}. \emph{Journal of Memory and Language}, \emph{68}(3), 255--278. \url{https://doi.org/10.1016/j.jml.2012.11.001}

\leavevmode\hypertarget{ref-Bates2015}{}%
Bates, D., Kliegl, R., Vasishth, S., \& Baayen, H. (2015). \emph{{Parsimonious Mixed Models}}. \emph{June}. \url{http://arxiv.org/abs/1506.04967}

\end{CSLReferences}


\end{document}
